# Supplementary material for: The Pollution Status of Heavy Metals in the Surface Seawater and Sediments of the Tianjin Coastal Area, North China
Source: Int J Environ Res Public Health. 2021 Oct 26;18(21):11243. doi: 10.3390/ijerph182111243 (PMC8582827; doi:10.3390/ijerph182111243)
Supplement: Supplementary file 1 [file ijerph-18-11243-s001.zip]

Archive with 1 entries (1 files):
- ijerph-1394302-supplementary.pdf
